# Supplementary material for: Mechanical performance of buried pipe under traffic load-internal pressure coupling action: Experimental and numerical study
Source: PLoS One. 2025 Oct 24;20(10):e0335464. doi: 10.1371/journal.pone.0335464 (PMC12551904; doi:10.1371/journal.pone.0335464)
Supplement: S1 File — (ZIP) [file pone.0335464.s001.zip]

Archive with 9 entries (8 files):
- Supporting Information/
- Supporting Information/fig 13.xlsx
- Supporting Information/fig 14.xlsx
- Supporting Information/fig 15.xlsx
- Supporting Information/fig 20.xlsx
- Supporting Information/fig 21.xlsx
- Supporting Information/fig 3.xlsx
- Supporting Information/fig 4.xlsx
- Supporting Information/fig 6.xlsx
