# Supplementary material for: Mechanical performance of buried pipe under traffic load-internal pressure coupling action: Experimental and numerical study
Source: PLoS One. 2025 Oct 24;20(10):e0335464. doi: 10.1371/journal.pone.0335464 (PMC12551904; doi:10.1371/journal.pone.0335464)
Supplement: S1 File — (ZIP) [file pone.0335464.s001.zip › Supporting Information/fig 13.xlsx]

## Sheet: Sheet1
（a)
Heavy	S22	S22	S22	S22	S22	S22	S22	S22	S22	S22
T	kPa	kPa	kPa	kPa	kPa	kPa	kPa	kPa	kPa	kPa
	0.2-FEM	0.4-FEM	0.6-FEM	1-FEM	1.2-FEM	0.2-EX	0.4-EX	0.6-EX	1-EX	1.2-EX
0	2982.16	6165.03	9381.21	15853.7	19101.6	3088.93	5856.17	9238.98	17436.5	19837.8
5	2979.39	6180.89	9403.03	15874.9	19121.1	3263.82	5967.52	9006.13	16811.5	19482.6
10	3068.71	6322	9565.76	16033.2	19268.5	3114.01	6067.87	8867.03	14682.6	18833.8
15	2938.27	6229.2	9514.69	16082.6	19362	2645.3	6526.2	9757.78	16941	18401.4
(b)
Heavy	S22	S22	S22	S22	S22	S22	S22	S22	S22	S22
T	kPa	kPa	kPa	kPa	kPa	kPa	kPa	kPa	kPa	kPa
	0.2-FEM	0.4-FEM	0.6-FEM	1-FEM	1.2-FEM	0.2-EX	0.4-EX	0.6-EX	1-EX	1.2-EX
0	2982.16	6165.03	9381.21	15853.7	19101.6	2721.13	5842.68	9367.69	14872	18368.3
5	2976.07	6222.62	9472.06	15969.5	19221.5	2780.08	6237.66	9078.86	14548.2	17812.9
10	2702.33	5980.04	9261.53	15830.5	19114.3	2847.11	5620.92	8643.2	14361	19685.3
15	2368.88	5653.07	8943.82	15532.2	18832.9	2536.22	5899.37	8109.23	14360.6	17609.1
