# Supplementary material for: Mechanical performance of buried pipe under traffic load-internal pressure coupling action: Experimental and numerical study
Source: PLoS One. 2025 Oct 24;20(10):e0335464. doi: 10.1371/journal.pone.0335464 (PMC12551904; doi:10.1371/journal.pone.0335464)
Supplement: S1 File — (ZIP) [file pone.0335464.s001.zip › Supporting Information/fig 14.xlsx]

## Sheet: a
Distance	Circumferential stress	Circumferential stress	Circumferential stress	Circumferential stress
m	kPa	kPa	kPa	kPa
	0	5T	10T	15T
0.2	-166.987	-172.105	-178.466	-182.584
0.24	-160.059	-164.595	-169.53	-170.687
0.28	-155.347	-159.485	-163.49	-162.221
0.32	-154.49	-158.329	-160.693	-155.875
0.36	-153.394	-156.744	-157.596	-149.431
0.4	-153.516	-156.908	-155.913	-143.627
0.44	-153.595	-156.584	-153.601	-137.127
0.48	-154.147	-157.353	-152.061	-130.859
0.52	-154.705	-157.553	-149.648	-123.462
0.56	-155.305	-158.532	-147.786	-116.606
0.6	-155.947	-158.871	-144.83	-108.253
0.64	-156.472	-159.97	-142.634	-101.676
0.68	-157.077	-160.346	-139.097	-93.2353
0.72	-157.515	-161.596	-136.908	-88.7915
0.76	-158.036	-161.995	-133.076	-82.0222
0.8	-158.376	-163.447	-131.649	-82.2726
0.84	-158.802	-163.911	-128.323	-79.5027
0.88	-159.055	-165.661	-129.057	-87.2255
0.92	-159.402	-166.31	-127.647	-91.3652
0.96	-159.594	-168.522	-132.207	-110.501
1	-159.894	-169.565	-134.288	-123.951
1.04	-160.055	-172.463	-143.239	-155.642
1.08	-160.32	-174.155	-148.537	-177.307
1.12	-160.457	-177.981	-161.427	-215.187
1.16	-160.672	-180.66	-170.252	-241.861
1.2	-160.769	-185.374	-187.136	-280.571
1.24	-160.927	-188.706	-199.758	-308.137
1.28	-160.982	-193.695	-219.867	-345.098
1.32	-161.096	-197.362	-234.946	-374.492
1.36	-161.128	-201.985	-255.71	-406.043
1.4	-161.228	-205.154	-273.39	-431.831
1.44	-161.262	-208.245	-291.599	-454.809
1.48	-161.358	-209.806	-306.857	-475.688
1.52	-161.395	-209.658	-321.004	-487.637
1.56	-161.469	-209.607	-327.662	-497.127
1.6	-161.489	-209.094	-328.615	-510.564
1.64	-161.531	-209.096	-327.964	-514.733
1.68	-161.527	-206.975	-331.692	-523.633
1.72	-161.547	-205.621	-328.243	-514.71
1.76	-161.536	-203.241	-330.417	-517.896
1.8	-161.561	-201.253	-320.523	-500.573
1.84	-161.564	-198.019	-320.372	-501.159
1.88	-161.6	-195.384	-307.116	-478.966
1.92	-161.616	-192.317	-306.983	-479.705
1.96	-161.642	-190.122	-293.747	-457.122
2	-161.647	-187.201	-295.964	-461.125
2.04	-161.651	-184.031	-284.956	-441.913
2.08	-161.637	-184.411	-290.483	-450.959
2.12	-161.627	-183.322	-282.769	-437.309
2.16	-161.609	-185.875	-291.473	-451.776
2.2	-161.611	-188.02	-287.335	-444.68
2.24	-161.611	-189.971	-298.485	-463.862
2.28	-161.628	-192.685	-297.278	-462.801
2.32	-161.642	-195.407	-308.81	-483.896
2.36	-161.655	-198.765	-308.402	-485.918
2.4	-161.659	-201.393	-317.494	-503.863
2.44	-161.653	-204.155	-316.204	-504.929
2.48	-161.639	-205.824	-320.58	-514.874
2.52	-161.622	-207.649	-316.66	-512.008
2.56	-161.605	-208.72	-311.953	-510.909
2.6	-161.601	-210.05	-306.039	-503.13
2.64	-161.602	-210.502	-302.964	-490.691
2.68	-161.616	-209.601	-295.996	-481.636
2.72	-161.632	-209.753	-282.799	-458.924
2.76	-161.642	-209.065	-269.473	-447.195
2.8	-161.649	-208.81	-256.256	-424.566
2.84	-161.641	-206.467	-241.597	-410.184
2.88	-161.629	-206.526	-230.455	-387.838
2.92	-161.611	-204.01	-219.305	-378.419
2.96	-161.597	-204.604	-216.211	-364.898
3	-161.593	-202.82	-212.087	-367.426
3.04	-161.597	-204.604	-216.211	-364.898
3.08	-161.611	-204.01	-219.305	-378.419
3.12	-161.629	-206.526	-230.455	-387.838
3.16	-161.641	-206.467	-241.597	-410.184
3.2	-161.649	-208.81	-256.256	-424.566
3.24	-161.642	-209.065	-269.473	-447.195
3.28	-161.632	-209.753	-282.799	-458.924
3.32	-161.616	-209.602	-295.996	-481.636
3.36	-161.602	-210.502	-302.964	-490.691
3.4	-161.601	-210.05	-306.039	-503.13
3.44	-161.605	-208.72	-311.953	-510.909
3.48	-161.622	-207.649	-316.659	-512.008
3.52	-161.639	-205.824	-320.58	-514.874
3.56	-161.653	-204.155	-316.204	-504.929
3.6	-161.659	-201.393	-317.494	-503.863
3.64	-161.655	-198.765	-308.402	-485.918
3.68	-161.642	-195.407	-308.81	-483.895
3.72	-161.628	-192.685	-297.278	-462.801
3.76	-161.611	-189.971	-298.485	-463.862
3.8	-161.611	-188.02	-287.335	-444.68
3.84	-161.609	-185.875	-291.473	-451.776
3.88	-161.627	-183.322	-282.768	-437.308
3.92	-161.637	-184.411	-290.483	-450.959
3.96	-161.651	-184.031	-284.956	-441.913
4	-161.647	-187.201	-295.963	-461.125
4.04	-161.642	-190.122	-293.747	-457.122
4.08	-161.616	-192.317	-306.983	-479.705
4.12	-161.6	-195.384	-307.115	-478.966
4.16	-161.564	-198.019	-320.372	-501.159
4.2	-161.561	-201.252	-320.522	-500.572
4.24	-161.536	-203.241	-330.417	-517.897
4.28	-161.547	-205.621	-328.243	-514.71
4.32	-161.527	-206.975	-331.692	-523.632
4.36	-161.531	-209.096	-327.964	-514.732
4.4	-161.489	-209.094	-328.615	-510.564
4.44	-161.469	-209.607	-327.662	-497.126
4.48	-161.395	-209.658	-321.004	-487.637
4.52	-161.358	-209.806	-306.857	-475.687
4.56	-161.262	-208.245	-291.599	-454.809
4.6	-161.228	-205.154	-273.39	-431.831
4.64	-161.128	-201.985	-255.71	-406.042
4.68	-161.096	-197.362	-234.946	-374.492
4.72	-160.982	-193.695	-219.867	-345.097
4.76	-160.927	-188.706	-199.758	-308.136
4.8	-160.769	-185.374	-187.136	-280.571
4.84	-160.672	-180.66	-170.252	-241.861
4.88	-160.457	-177.98	-161.427	-215.187
4.92	-160.32	-174.155	-148.537	-177.307
4.96	-160.056	-172.463	-143.239	-155.642
5	-159.894	-169.565	-134.288	-123.951
5.04	-159.594	-168.522	-132.207	-110.501
5.08	-159.402	-166.31	-127.647	-91.3652
5.12	-159.055	-165.662	-129.057	-87.2255
5.16	-158.802	-163.911	-128.323	-79.5029
5.2	-158.376	-163.447	-131.649	-82.2727
5.24	-158.036	-161.995	-133.076	-82.0221
5.28	-157.515	-161.596	-136.908	-88.7915
5.32	-157.077	-160.346	-139.097	-93.2355
5.36	-156.472	-159.97	-142.634	-101.676
5.4	-155.947	-158.871	-144.83	-108.253
5.44	-155.305	-158.532	-147.786	-116.606
5.48	-154.705	-157.553	-149.648	-123.462
5.52	-154.147	-157.353	-152.061	-130.859
5.56	-153.595	-156.584	-153.601	-137.127
5.6	-153.515	-156.908	-155.913	-143.627
5.64	-153.394	-156.744	-157.596	-149.431
5.68	-154.49	-158.329	-160.693	-155.875
5.72	-155.347	-159.485	-163.49	-162.221
5.76	-160.059	-164.595	-169.53	-170.687
5.8	-166.987	-172.105	-178.466	-182.584

## Sheet: b
Distance	Circumferential stress	Circumferential stress	Circumferential stress	Circumferential stress
m	kPa	kPa	kPa	kPa
	0	5T	10T	15T
0.2	18017.8	18011.2	18001.8	17993.1
0.24	17899.7	17893.3	17884.6	17878.1
0.28	17931	17924.6	17916.2	17911.3
0.32	17980.1	17973.8	17966.6	17964.7
0.36	18010.3	18004.4	17998.1	17998.8
0.4	18019.1	18013	18008.1	18012.5
0.44	18026.1	18020.4	18016.9	18024.7
0.48	18031.6	18025.8	18023.8	18036.2
0.52	18037.6	18032.4	18032.3	18049.2
0.56	18042.3	18037.1	18039.1	18061.6
0.6	18046.3	18042	18046.5	18074.7
0.64	18049.1	18044.9	18052.1	18086.7
0.68	18051.8	18048.7	18059.2	18100.8
0.72	18053.7	18051	18064.8	18113.2
0.76	18055.6	18054.3	18072.4	18128.8
0.8	18057	18056.2	18078.3	18141.2
0.84	18058.4	18059.3	18086.7	18158.3
0.88	18059.3	18061.2	18093	18170.1
0.92	18060.3	18064.4	18102.7	18188.8
0.96	18061	18066.4	18109.5	18200.1
1	18061.7	18070	18120.5	18221.1
1.04	18062.1	18072.3	18128.3	18232.5
1.08	18062.6	18076.3	18140.9	18253.6
1.12	18062.9	18079.3	18149.6	18260
1.16	18063.3	18084.2	18164.1	18275.4
1.2	18063.4	18088.2	18174.5	18272.4
1.24	18063.7	18094.2	18190	18278.7
1.28	18063.8	18099.4	18202.3	18268.6
1.32	18064	18106.6	18218.3	18267.2
1.36	18064.1	18113.9	18230.6	18256.6
1.4	18064.2	18122.6	18244.5	18250.3
1.44	18064.3	18131.7	18254.4	18240.3
1.48	18064.3	18142.1	18264.8	18231.8
1.52	18064.3	18153.6	18272.7	18225.5
1.56	18064.3	18166	18280.9	18219.8
1.6	18064.3	18180.3	18290.3	18219.9
1.64	18064.3	18194.5	18298.9	18217.8
1.68	18064.3	18210.2	18309.5	18220.8
1.72	18064.3	18224.8	18319.7	18225.7
1.76	18064.3	18240.7	18331.8	18234.2
1.8	18064.3	18254.6	18343	18247.3
1.84	18064.3	18268.8	18354.8	18253.7
1.88	18064.3	18280.5	18365.5	18269.7
1.92	18064.2	18291.2	18375.2	18276.6
1.96	18064.2	18299.3	18383.7	18295.9
2	18064.1	18306.2	18389.5	18290.6
2.04	18064.1	18310.6	18394.1	18309.2
2.08	18064.1	18312.5	18395.2	18296.9
2.12	18064.1	18312.3	18395.8	18310.1
2.16	18064.1	18309.8	18392.5	18295.8
2.2	18064.1	18305.4	18388.8	18306.2
2.24	18064	18298.4	18381.8	18286.5
2.28	18064	18289.3	18374.1	18285
2.32	18064	18279.2	18364.6	18268.4
2.36	18063.9	18266.7	18354.1	18262.1
2.4	18063.9	18253.7	18343.9	18248.5
2.44	18063.9	18238.8	18333.3	18242.6
2.48	18063.9	18224.5	18324.5	18235.8
2.52	18063.9	18209.3	18316.1	18232.2
2.56	18063.9	18195.3	18309.9	18233.7
2.6	18063.9	18181.5	18304.4	18236.5
2.64	18063.9	18169.1	18300.2	18244.8
2.68	18063.8	18157.8	18297.4	18253.5
2.72	18063.8	18147.5	18294.4	18265.9
2.76	18063.8	18139	18293.6	18281.1
2.8	18063.8	18131.3	18291.1	18295.5
2.84	18063.8	18126.2	18291.8	18315.2
2.88	18063.8	18121.1	18288.8	18326.3
2.92	18063.8	18118.8	18289.5	18342.4
2.96	18063.8	18116	18286.5	18345
3	18063.8	18116.3	18288.3	18352.5
3.04	18063.8	18116	18286.5	18345
3.08	18063.8	18118.8	18289.5	18342.4
3.12	18063.8	18121.1	18288.8	18326.3
3.16	18063.8	18126.2	18291.8	18315.2
3.2	18063.8	18131.3	18291.1	18295.5
3.24	18063.8	18139	18293.6	18281.1
3.28	18063.8	18147.5	18294.4	18265.9
3.32	18063.8	18157.8	18297.4	18253.5
3.36	18063.9	18169.1	18300.2	18244.8
3.4	18063.9	18181.5	18304.4	18236.5
3.44	18063.9	18195.3	18309.9	18233.7
3.48	18063.9	18209.3	18316.1	18232.2
3.52	18063.9	18224.5	18324.5	18235.8
3.56	18063.9	18238.8	18333.3	18242.6
3.6	18063.9	18253.7	18343.9	18248.5
3.64	18063.9	18266.7	18354.1	18262.1
3.68	18064	18279.2	18364.6	18268.4
3.72	18064	18289.3	18374.1	18285
3.76	18064	18298.4	18381.8	18286.5
3.8	18064.1	18305.4	18388.8	18306.2
3.84	18064.1	18309.8	18392.5	18295.8
3.88	18064.1	18312.3	18395.8	18310.1
3.92	18064.1	18312.5	18395.2	18296.9
3.96	18064.1	18310.6	18394.1	18309.2
4	18064.1	18306.2	18389.5	18290.6
4.04	18064.2	18299.3	18383.7	18295.9
4.08	18064.2	18291.2	18375.2	18276.6
4.12	18064.3	18280.5	18365.5	18269.7
4.16	18064.3	18268.8	18354.8	18253.7
4.2	18064.3	18254.6	18343	18247.3
4.24	18064.3	18240.7	18331.8	18234.2
4.28	18064.3	18224.8	18319.6	18225.7
4.32	18064.3	18210.2	18309.5	18220.8
4.36	18064.3	18194.5	18298.9	18217.8
4.4	18064.3	18180.3	18290.3	18219.9
4.44	18064.3	18166	18280.9	18219.8
4.48	18064.3	18153.6	18272.7	18225.5
4.52	18064.3	18142.1	18264.8	18231.8
4.56	18064.3	18131.7	18254.4	18240.3
4.6	18064.2	18122.6	18244.5	18250.3
4.64	18064.1	18113.9	18230.6	18256.6
4.68	18064	18106.6	18218.3	18267.2
4.72	18063.8	18099.4	18202.3	18268.6
4.76	18063.7	18094.2	18190	18278.7
4.8	18063.4	18088.2	18174.5	18272.4
4.84	18063.3	18084.2	18164.1	18275.4
4.88	18062.9	18079.3	18149.6	18260
4.92	18062.6	18076.3	18140.9	18253.6
4.96	18062.1	18072.3	18128.3	18232.5
5	18061.7	18070	18120.5	18221.1
5.04	18061	18066.4	18109.5	18200.1
5.08	18060.3	18064.4	18102.7	18188.8
5.12	18059.3	18061.2	18093	18170.1
5.16	18058.4	18059.3	18086.7	18158.3
5.2	18057	18056.2	18078.3	18141.2
5.24	18055.6	18054.3	18072.4	18128.8
5.28	18053.7	18051	18064.8	18113.2
5.32	18051.8	18048.7	18059.2	18100.8
5.36	18049.1	18044.9	18052.1	18086.7
5.4	18046.3	18042	18046.5	18074.7
5.44	18042.3	18037.1	18039.1	18061.6
5.48	18037.6	18032.4	18032.3	18049.2
5.52	18031.6	18025.8	18023.8	18036.2
5.56	18026.1	18020.4	18016.8	18024.7
5.6	18019.1	18013	18008.1	18012.5
5.64	18010.3	18004.4	17998.1	17998.8
5.68	17980.1	17973.8	17966.6	17964.7
5.72	17931	17924.6	17916.2	17911.3
5.76	17899.7	17893.3	17884.6	17878.1
5.8	18017.8	18011.2	18001.8	17993.1

## Sheet: c
Distance	Circumferential stress	Circumferential stress	Circumferential stress	Circumferential stress
m	kPa	kPa	kPa	kPa
	0	5T	10T	15T
0.2	-152.131	-162.915	-118.04	-94.1566
0.24	-156.076	-166.667	-115.016	-113.095
0.28	-161.044	-170.535	-116.175	-139.942
0.32	-162.705	-172.38	-127.157	-180.263
0.36	-164.34	-172.285	-136.723	-214.91
0.4	-164.62	-174.254	-159.338	-266.727
0.44	-165.097	-174.146	-181.3	-305.235
0.48	-165.165	-179.762	-218.544	-365.817
0.52	-165.366	-183.451	-247.984	-410.77
0.56	-165.454	-195.166	-292.952	-481.656
0.6	-165.629	-205.022	-328.023	-535.812
0.64	-165.78	-222.826	-378.059	-615.576
0.68	-165.989	-237.827	-419.698	-680.073
0.72	-166.181	-259.231	-474.063	-765.058
0.76	-166.407	-278.312	-522.909	-838.61
0.8	-166.604	-300.594	-577.81	-923.681
0.84	-166.821	-321.978	-630.497	-1005.19
0.88	-167.002	-341.963	-679.848	-1081.31
0.92	-167.195	-364.42	-733.685	-1166.59
0.96	-167.354	-380.456	-771.457	-1225.63
1	-167.522	-402.145	-821.477	-1306.95
1.04	-167.661	-412.081	-841.939	-1341.78
1.08	-167.806	-430.296	-883.111	-1410.69
1.12	-167.925	-433.071	-885.881	-1412.82
1.16	-168.046	-445.692	-914.989	-1459.73
1.2	-168.143	-441.016	-901.351	-1433.57
1.24	-168.241	-446.447	-915.053	-1460.81
1.28	-168.317	-434.742	-886.305	-1414.95
1.32	-168.395	-432.648	-883.359	-1415.66
1.36	-168.458	-415.502	-842.999	-1348.28
1.4	-168.523	-406.229	-822.485	-1313.99
1.44	-168.578	-385.769	-774.102	-1234.4
1.48	-168.634	-370.485	-735.637	-1174.5
1.52	-168.68	-349.51	-683.092	-1091.35
1.56	-168.726	-330.634	-632.425	-1013.29
1.6	-168.762	-311.161	-581.569	-934.963
1.64	-168.796	-290.225	-526.787	-848.893
1.68	-168.822	-272.66	-481.234	-780.273
1.72	-168.846	-252.564	-426.939	-695.313
1.76	-168.866	-239.141	-388.348	-638.11
1.8	-168.887	-222.576	-338.206	-560.934
1.84	-168.905	-214.071	-307.707	-515.864
1.88	-168.925	-202.429	-264.191	-449.723
1.92	-168.941	-199.285	-241.072	-416.677
1.96	-168.957	-193.014	-205.049	-364.243
2	-168.967	-194.099	-186.893	-341.285
2.04	-168.976	-190.737	-163.609	-304.107
2.08	-168.981	-193.109	-154.266	-299.15
2.12	-168.985	-190.503	-153.18	-288.886
2.16	-168.989	-193.22	-164.964	-311.899
2.2	-168.992	-191.093	-179.964	-326.717
2.24	-168.997	-195.398	-209.742	-372.488
2.28	-169.003	-195.848	-230.751	-400.746
2.32	-169.009	-204.505	-270.455	-459.693
2.36	-169.014	-210.394	-297.64	-498.862
2.4	-169.016	-224.717	-344.435	-570.217
2.44	-169.017	-235.515	-379.076	-622.005
2.48	-169.015	-253.783	-431.511	-703.323
2.52	-169.013	-269.493	-473.777	-766.426
2.56	-169.011	-290.621	-528.7	-853.043
2.6	-169.01	-309.297	-577.186	-926.873
2.64	-169.012	-329.445	-631.291	-1010.92
2.68	-169.014	-349.743	-683.771	-1092.43
2.72	-169.017	-367.296	-730.288	-1163.96
2.76	-169.02	-388.463	-782.159	-1246.83
2.8	-169.02	-401.33	-813.734	-1296.14
2.84	-169.019	-420.821	-858.718	-1371.45
2.88	-169.017	-427.032	-870.647	-1392.21
2.92	-169.013	-441.964	-905.389	-1449.68
2.96	-169.011	-440.502	-899.332	-1434.57
3	-169.01	-449.067	-920.838	-1471.14
3.04	-169.011	-440.265	-898.648	-1432.76
3.08	-169.013	-441.652	-904.882	-1448.02
3.12	-169.017	-426.453	-869.267	-1390.34
3.16	-169.019	-420.244	-858.738	-1371.37
3.2	-169.02	-400.398	-813.096	-1294.75
3.24	-169.02	-387.386	-783.9	-1247.55
3.28	-169.017	-365.578	-731.69	-1162.81
3.32	-169.014	-347.631	-687.979	-1093.64
3.36	-169.012	-326.47	-635.632	-1009.85
3.4	-169.01	-305.86	-583.453	-927.952
3.44	-169.011	-286.525	-534.118	-851.419
3.48	-169.013	-265.204	-478.71	-765.337
3.52	-169.015	-248.899	-434.499	-696.833
3.56	-169.017	-229.835	-381.721	-613.798
3.6	-169.016	-217.905	-344.277	-556.097
3.64	-169.014	-203.244	-297.038	-481.789
3.68	-169.009	-196.336	-266.139	-434.153
3.72	-169.003	-187.5	-226.384	-369.97
3.76	-168.997	-185.885	-201.965	-330.51
3.8	-168.992	-181.946	-171.764	-277.971
3.84	-168.989	-182.902	-155.59	-245.267
3.88	-168.985	-181.347	-138.36	-203.652
3.92	-168.981	-182.399	-132.481	-177.156
3.96	-168.976	-181.291	-123.524	-145.839
4	-168.967	-181.684	-123.889	-125.847
4.04	-168.957	-180.605	-124.804	-104.397
4.08	-168.941	-180.605	-133.045	-92.0251
4.12	-168.925	-179.612	-140.193	-83.5337
4.16	-168.905	-179.394	-149.783	-84.0393
4.2	-168.887	-178.495	-155.822	-89.2241
4.24	-168.866	-178.17	-161.875	-101.504
4.28	-168.846	-177.376	-165.649	-113.829
4.32	-168.822	-177.008	-169.348	-127.81
4.36	-168.796	-176.304	-171.383	-137.899
4.4	-168.762	-175.914	-173.322	-146.854
4.44	-168.726	-175.279	-174.201	-153.667
4.48	-168.68	-174.885	-175.131	-159.883
4.52	-168.634	-174.313	-175.37	-164.244
4.56	-168.578	-173.931	-175.752	-167.971
4.6	-168.523	-173.422	-175.672	-170.405
4.64	-168.458	-173.063	-175.757	-172.461
4.68	-168.395	-172.611	-175.522	-173.704
4.72	-168.317	-172.272	-175.436	-174.815
4.76	-168.241	-171.865	-175.124	-175.396
4.8	-168.143	-171.54	-174.937	-175.963
4.84	-168.046	-171.168	-174.589	-176.166
4.88	-167.925	-170.854	-174.344	-176.401
4.92	-167.806	-170.509	-173.989	-176.387
4.96	-167.661	-170.207	-173.717	-176.427
5	-167.522	-169.888	-173.372	-176.298
5.04	-167.354	-169.597	-173.093	-176.228
5.08	-167.195	-169.299	-172.769	-176.048
5.12	-167.002	-169.016	-172.492	-175.92
5.16	-166.821	-168.735	-172.195	-175.728
5.2	-166.604	-168.46	-171.932	-175.583
5.24	-166.407	-168.2	-171.674	-175.416
5.28	-166.181	-167.948	-171.452	-175.304
5.32	-165.989	-167.73	-171.262	-175.212
5.36	-165.78	-167.529	-171.12	-175.19
5.4	-165.629	-167.39	-171.045	-175.236
5.44	-165.454	-167.259	-171.014	-175.355
5.48	-165.366	-167.226	-171.093	-175.595
5.52	-165.165	-167.111	-171.13	-175.829
5.56	-165.097	-167.14	-171.332	-176.248
5.6	-164.62	-166.79	-171.19	-176.359
5.64	-164.34	-166.667	-171.325	-176.795
5.68	-162.705	-165.22	-170.173	-175.983
5.72	-161.044	-163.883	-169.331	-175.686
5.76	-156.076	-159.04	-164.687	-171.276
5.8	-152.131	-155.501	-161.762	-169.019

## Sheet: d
Distance	Circumferential stress	Circumferential stress	Circumferential stress	Circumferential stress
m	kPa	kPa	kPa	kPa
	0	5T	10T	15T
0.2	18017.8	18029.6	18063.2	18109.2
0.24	17899.7	17913.7	17953.7	18008.5
0.28	17931	17948.1	17997.7	18062.5
0.32	17980.1	18001.3	18059.7	18125.6
0.36	18010.3	18037.5	18108.8	18177.1
0.4	18019.1	18051.9	18132.3	18189.8
0.44	18026.1	18066.3	18158.7	18206.8
0.48	18031.6	18079.2	18181.4	18211.1
0.52	18037.6	18094	18205.4	18217.8
0.56	18042.3	18108.7	18225.7	18218.4
0.6	18046.3	18123.8	18244.7	18218.8
0.64	18049.1	18139.1	18259.5	18219.5
0.68	18051.8	18154.6	18272.4	18218.7
0.72	18053.7	18171.7	18285	18222.1
0.76	18055.6	18188.6	18297.3	18223.1
0.8	18057	18206.6	18310.3	18228.2
0.84	18058.4	18223	18322.2	18234.4
0.88	18059.3	18240.1	18335.2	18243.4
0.92	18060.3	18255	18347	18256.7
0.96	18061	18269.8	18358.8	18262.7
1	18061.7	18281.6	18369.3	18277.8
1.04	18062.1	18292.3	18378.2	18283.4
1.08	18062.6	18300	18386	18302.1
1.12	18062.9	18306.3	18390.6	18294.4
1.16	18063.3	18310	18394.2	18311.6
1.2	18063.4	18311	18394	18298.2
1.24	18063.7	18309.9	18393.3	18310.6
1.28	18063.8	18306.2	18389.2	18294.1
1.32	18064	18300.2	18384.5	18301.9
1.36	18064.1	18292.9	18376.8	18282.7
1.4	18064.2	18283.2	18368.1	18277.8
1.44	18064.3	18272.3	18358.1	18263
1.48	18064.3	18259.2	18347.5	18257
1.52	18064.3	18245.7	18337.4	18244.7
1.56	18064.3	18230.7	18327.1	18237.7
1.6	18064.3	18216.4	18318.6	18233.3
1.64	18064.3	18201.5	18310.5	18230.6
1.68	18064.3	18187.8	18304.4	18233.4
1.72	18064.3	18174.6	18299.1	18237.3
1.76	18064.3	18162.8	18294.9	18247.2
1.8	18064.3	18152.3	18292.5	18257.6
1.84	18064.3	18142.7	18289.8	18271
1.88	18064.3	18135.1	18289.3	18287
1.92	18064.2	18128	18287.1	18300.8
1.96	18064.2	18123.6	18288.1	18319.5
2	18064.1	18119.1	18285.4	18329
2.04	18064.1	18117.5	18286.8	18343.2
2.08	18064.1	18115.4	18284.6	18344.1
2.12	18064.1	18116.4	18287.4	18349.8
2.16	18064.1	18116.8	18286.7	18340.6
2.2	18064.1	18120.3	18290.6	18336.2
2.24	18064	18123.3	18290.5	18318.7
2.28	18064	18129.1	18293.9	18306.5
2.32	18064	18134.9	18293.5	18286.8
2.36	18063.9	18143.3	18296.4	18272.6
2.4	18063.9	18152.6	18297.9	18258.7
2.44	18063.9	18163.4	18301.2	18247.6
2.48	18063.9	18175.4	18304.3	18240.7
2.52	18063.9	18188.4	18308.7	18234.3
2.56	18063.9	18202.7	18314.5	18232.9
2.6	18063.9	18216.9	18321	18233.1
2.64	18063.9	18232.1	18329.8	18237.7
2.68	18063.8	18246.2	18338.9	18246.7
2.72	18063.8	18260.6	18349.5	18251.6
2.76	18063.8	18272.9	18359.6	18266
2.8	18063.8	18284.5	18369.6	18272.8
2.84	18063.8	18293.7	18378.7	18291
2.88	18063.8	18301.8	18385.6	18288.9
2.92	18063.8	18307.7	18391.7	18307.7
2.96	18063.8	18311.1	18394.2	18296.7
3	18063.8	18312.4	18396.4	18310.4
3.04	18063.8	18311.1	18394.8	18296.4
3.08	18063.8	18307.5	18392.7	18308.2
3.12	18063.8	18302.4	18386.9	18288.3
3.16	18063.8	18294.7	18379.9	18290.1
3.2	18063.8	18285.6	18370.5	18271.9
3.24	18063.8	18273.8	18359.9	18265.4
3.28	18063.8	18261.3	18348.7	18249.6
3.32	18063.8	18246.5	18336.3	18241.8
3.36	18063.9	18232.3	18324.9	18230.3
3.4	18063.9	18216.4	18312.6	18222.2
3.44	18063.9	18201.8	18302.5	18218.5
3.48	18063.9	18186.4	18292	18216.3
3.52	18063.9	18172.7	18283.4	18219.9
3.56	18063.9	18159	18274.3	18221.4
3.6	18063.9	18147.2	18265.8	18228.1
3.64	18063.9	18136.5	18257.7	18235.5
3.68	18064	18126.7	18246.7	18244.2
3.72	18064	18118.2	18236.4	18254.3
3.76	18064	18110.1	18222.2	18259.4
3.8	18064.1	18103.6	18210.4	18270.3
3.84	18064.1	18097.1	18195.2	18270.9
3.88	18064.1	18092.4	18184	18280.1
3.92	18064.1	18087.1	18169.7	18271.9
3.96	18064.1	18083.6	18160.6	18273.3
4	18064.1	18079.5	18147.3	18257.2
4.04	18064.2	18077.1	18139.5	18250.6
4.08	18064.2	18073.9	18128.3	18230.7
4.12	18064.3	18072.3	18121.5	18220.5
4.16	18064.3	18069.7	18112	18201.7
4.2	18064.3	18068.7	18106.3	18192
4.24	18064.3	18066.7	18098.3	18175.5
4.28	18064.3	18066	18093.3	18165.3
4.32	18064.3	18064.4	18087	18150.8
4.36	18064.3	18064	18083	18140.6
4.4	18064.3	18062.8	18077.9	18128
4.44	18064.3	18062.7	18074.8	18118.5
4.48	18064.3	18061.8	18070.9	18108.2
4.52	18064.3	18061.8	18068.5	18100.1
4.56	18064.3	18061.1	18065.6	18091.9
4.6	18064.2	18061.1	18063.8	18085.3
4.64	18064.1	18060.6	18061.6	18079
4.68	18064	18060.7	18060.4	18073.8
4.72	18063.8	18060.2	18058.8	18069.2
4.76	18063.7	18060.3	18058	18065.3
4.8	18063.4	18059.8	18056.8	18061.9
4.84	18063.3	18060	18056.3	18059
4.88	18062.9	18059.5	18055.4	18056.6
4.92	18062.6	18059.6	18055.1	18054.5
4.96	18062.1	18059.1	18054.4	18052.7
5	18061.7	18059	18054.1	18051.2
5.04	18061	18058.3	18053.2	18049.7
5.08	18060.3	18058	18052.8	18048.4
5.12	18059.3	18057	18051.8	18046.9
5.16	18058.4	18056.3	18051.1	18045.7
5.2	18057	18054.9	18049.7	18044.1
5.24	18055.6	18053.7	18048.6	18042.7
5.28	18053.7	18051.8	18046.7	18040.7
5.32	18051.8	18050	18045	18038.7
5.36	18049.1	18047.2	18042.3	18036
5.4	18046.3	18044.5	18039.6	18033.2
5.44	18042.3	18040.5	18035.5	18029.2
5.48	18037.6	18035.7	18030.8	18024.4
5.52	18031.6	18029.6	18024.7	18018.4
5.56	18026.1	18024.1	18019.2	18012.8
5.6	18019.1	18016.9	18011.9	18005.6
5.64	18010.3	18008	18002.9	17996.5
5.68	17980.1	17977.5	17972.3	17966
5.72	17931	17928.1	17922.6	17916
5.76	17899.7	17896.7	17891.4	17885.1
5.8	18017.8	18014.4	18008.8	18002.3
