# Supplementary material for: Mechanical performance of buried pipe under traffic load-internal pressure coupling action: Experimental and numerical study
Source: PLoS One. 2025 Oct 24;20(10):e0335464. doi: 10.1371/journal.pone.0335464 (PMC12551904; doi:10.1371/journal.pone.0335464)
Supplement: S1 File — (ZIP) [file pone.0335464.s001.zip › Supporting Information/fig 15.xlsx]

## Sheet: Sheet1
t	Circumferential stress	Circumferential stress	Circumferential stress	Circumferential stress	Circumferential stress
mm	kPa	kPa	kPa	kPa	kPa
t	0°	45°	90°	135°	180°
4.9	21207.8	21046.1	21068	25102.3	25206.2
6.2	15830.5	15532.2	15853.7	18312.4	18396.4
7.7	12477.1	12325.4	12444.8	13898.9	13881.2
9.6	9637.69	9517.86	9639.64	10537.5	10502.3
11.9	7476.29	7381.74	7498.41	8059.94	8023.9
