# Supplementary material for: Mechanical performance of buried pipe under traffic load-internal pressure coupling action: Experimental and numerical study
Source: PLoS One. 2025 Oct 24;20(10):e0335464. doi: 10.1371/journal.pone.0335464 (PMC12551904; doi:10.1371/journal.pone.0335464)
Supplement: S1 File — (ZIP) [file pone.0335464.s001.zip › Supporting Information/fig 20.xlsx]

## Sheet: a
P	Circumferential stress	Circumferential stress	Circumferential stress	Circumferential stress
T	kPa	kPa	kPa	kPa
P	FEM	EX	粘结	光滑
0	-169.01	-174.57	-243.118	-187.548
25	-449.07	-414.61	-759.363	-585.794
50	-920.84	-992.77	-1275.61	-984.039
75	-1471.14	-1458.88	-1791.85	-1382.29

## Sheet: b
P	Circumferential stress	Circumferential stress	Circumferential stress	Circumferential stress
T	kPa	kPa	kPa	kPa
P	FEM	EX	粘结	光滑
0	-920.84	-992.77	-1275.61	-984.039
0.2	2711.74	2694.23	1950.2	2241.77
0.4	6344.4	6594	5176.01	5467.57
0.6	9978.5	10790.9	8401.81	8693.38
0.8	13620.9	13927	11627.6	11919.2
1	17263.3	15811.5	14853.4	15145
1.2	20905	22989.3	18079.2	18370.8
