# Supplementary material for: Mechanical performance of buried pipe under traffic load-internal pressure coupling action: Experimental and numerical study
Source: PLoS One. 2025 Oct 24;20(10):e0335464. doi: 10.1371/journal.pone.0335464 (PMC12551904; doi:10.1371/journal.pone.0335464)
Supplement: S1 File — (ZIP) [file pone.0335464.s001.zip › Supporting Information/fig 21.xlsx]

## Sheet: Sheet1
	车重	内压	环向应力	环向应力	环向应力	环向应力	环向应力	环向应力	环向应力
	t	MPa	kPa	kPa	kPa	kPa	kPa	kPa	kPa
			EQ-16	FEM	EX	Moore-Bonded	Moore-Smooth	0.1	-0.1
90°	0	0	-277.155	-169.01	-174.574	-243.118	-187.548	-304.87	-249.439
90°	0	0.2	3400.26	3299.26	2982.24	2982.69	3038.26	3740.29	3060.24
90°	0	0.4	7077.68	6820.03	6718.91	6208.49	6264.06	7785.45	6369.92
90°	0	0.6	10755.1	10380.3	9743.13	9434.3	9489.87	11830.6	9679.59
90°	0	0.8	14432.5	13963.7	13940	12660.1	12715.7	15875.8	12989.3
90°	0	1	18109.9	17562.1	15886	15885.9	15941.5	19920.9	16298.9
90°	0	1.2	21787.4	21171.1	21472.9	19111.7	19167.3	23966.1	19608.6
90°	5	0	-865.673	-449.07	-414.613	-759.363	-585.794	-952.241	-779.106
90°	5	0.2	2811.75	3155.79	2938.73	2466.44	2640.01	3092.92	2530.57
90°	5	0.4	6489.17	6754.46	6371.66	5692.25	5865.82	7138.08	5840.25
90°	5	0.6	10166.6	10360.1	10285	8918.06	9091.63	11183.2	9149.93
90°	5	0.8	13844	13962.6	13210.3	12143.9	12317.4	15228.4	12459.6
90°	5	1	17521.4	17572.6	18759.4	15369.7	15543.2	19273.6	15769.3
90°	5	1.2	21198.8	21184.1	22674	18595.5	18769	23318.7	19079
90°	10	0	-1454.19	-920.84	-992.773	-1275.61	-984.039	-1599.61	-1308.77
90°	10	0.2	2223.23	2711.74	2694.23	1950.2	2241.77	2445.55	2000.9
90°	10	0.4	5900.65	6344.4	6594	5176.01	5467.57	6490.71	5310.58
90°	10	0.6	9578.07	9978.5	10790.9	8401.81	8693.38	10535.9	8620.26
90°	10	0.8	13255.5	13620.9	13927	11627.6	11919.2	14581	11929.9
90°	10	1	16932.9	17263.3	15811.5	14853.4	15145	18626.2	15239.6
90°	10	1.2	20610.3	20905	22989.3	18079.2	18370.8	22671.4	18549.3
90°	15	0	-2042.71	-1471.14	-1458.88	-1791.85	-1382.29	-2246.98	-1838.44
90°	15	0.2	1634.71	2165.56	2164.2	1433.96	1843.52	1798.18	1471.24
90°	15	0.4	5312.13	5804.12	6292.18	4659.76	5069.33	5843.34	4780.92
90°	15	0.6	8989.55	9456.6	9165.88	7885.57	8295.13	9888.5	8090.59
90°	15	0.8	12667	13110.8	14138.8	11111.4	11520.9	13933.7	11400.3
90°	15	1	16344.4	16765.6	15487.6	14337.2	14746.7	17978.8	14709.9
90°	15	1.2	20021.8	20424.3	21215.5	17563	17972.6	22024	18019.6
