# Supplementary material for: Mechanical performance of buried pipe under traffic load-internal pressure coupling action: Experimental and numerical study
Source: PLoS One. 2025 Oct 24;20(10):e0335464. doi: 10.1371/journal.pone.0335464 (PMC12551904; doi:10.1371/journal.pone.0335464)
Supplement: S1 File — (ZIP) [file pone.0335464.s001.zip › Supporting Information/fig 3.xlsx]

## Sheet: Sheet1
Distance	Force	Distance	Force	Distance	Force
mm	N	mm	N	mm	N
	1		2		3
0	0	0	0	0	0
0.03	4.345	0.03	2.538	0.03	3.042
0.05	8.063	0.08	8.451	0.08	11.16
0.1	14.872	0.1	12.339	0.1	15.723
0.13	17.974	0.13	14.535	0.13	18.252
0.15	21.483	0.16	19.098	0.16	24.165
0.2	27.478	0.19	21.807	0.21	30.762
0.24	32.428	0.24	29.07	0.24	34.308
0.26	35.739	0.26	31.608	0.26	37.521
0.29	38.214	0.29	35.487	0.29	42.084
0.34	45.65	0.34	41.742	0.34	48.843
0.36	49.159	0.37	45.297	0.36	52.056
0.39	52.679	0.39	47.997	0.39	55.773
0.42	55.77	0.44	54.081	0.44	63.54
0.47	63.624	0.47	57.294	0.47	67.941
0.49	65.681	0.49	59.994	0.49	70.641
0.52	68.574	0.54	66.753	0.54	78.246
0.57	75.394	0.57	70.137	0.57	81.459
0.59	79.53	0.59	73.35	0.59	84.834
0.62	82.214	0.62	77.067	0.64	92.952
0.67	88.825	0.64	79.938	0.68	97.848
0.69	92.543	0.7	87.714	0.7	101.565
0.73	96.668	0.73	91.935	0.73	105.453
0.75	99.143	0.75	95.481	0.78	112.725
0.81	107.206	0.8	102.582	0.8	116.604
0.83	109.89	0.83	106.641	0.83	119.988
0.86	113.399	0.86	108.837	0.86	124.209
0.91	121.451	0.91	116.946	0.91	131.139
0.93	125.378	0.93	121.167	0.93	134.694
0.96	127.237	0.96	123.534	0.96	138.069
0.98	131.989	1.01	130.806	1.01	145.17
1.03	138.182	1.03	133.677	1.03	148.716
1.06	141.284	1.06	138.573	1.06	151.929
1.09	145.827	1.11	144.999	1.11	159.363
1.13	152.02	1.13	148.041	1.13	164.268
1.16	156.156	1.17	153.108	1.17	167.985
1.19	159.665	1.19	156.663	1.19	172.035
1.21	162.965	1.22	159.867	1.24	178.461
1.27	169.785	1.27	167.31	1.27	182.349
1.3	174.955	1.3	170.685	1.3	187.245
1.32	177.012	1.32	173.556	1.32	189.441
1.35	180.323	1.37	181.332	1.37	196.371
1.4	188.375	1.4	185.562	1.4	200.088
1.42	192.093	1.42	189.108	1.42	203.976
1.45	194.986	1.47	196.038	1.47	210.735
1.5	201.806	1.5	199.755	1.5	213.777
1.53	206.14	1.52	203.472	1.53	217.836
1.55	210.474	1.55	206.514	1.58	225.099
1.6	217.294	1.6	213.948	1.6	228.483
1.63	220.396	1.63	217.665	1.63	232.371
1.65	224.73	1.65	222.228	1.65	236.088
1.7	231.539	1.69	225.441	1.71	244.872
1.73	233.398	1.74	233.046	1.74	247.41
1.76	238.975	1.76	235.584	1.76	252.306
1.79	242.286	1.79	240.822	1.79	255.69
1.84	249.931	1.84	246.906	1.84	263.295
1.86	252.824	1.86	250.452	1.86	266.841
1.89	257.158	1.89	254.673	1.89	269.712
1.91	260.876	1.94	262.62	1.94	276.309
1.97	267.278	1.97	265.158	1.97	280.026
1.99	271.612	1.99	268.704	1.99	282.726
2.02	274.505	2.04	275.463	2.04	291.177
2.07	281.325	2.07	278.676	2.07	294.894
2.09	285.252	2.09	281.376	2.09	297.936
2.12	289.795	2.12	285.939	2.14	304.02
2.17	296.197	2.17	294.732	2.17	307.737
2.19	299.915	2.2	298.449	2.2	313.317
2.22	302.808	2.23	302.67	2.23	317.205
2.25	308.176	2.25	305.712	2.28	323.118
2.28	311.476	2.3	312.642	2.3	327.177
2.33	318.912	2.33	316.359	2.33	330.552
2.36	322.839	2.36	319.572	2.36	334.269
2.38	324.907	2.41	326.331	2.41	341.712
2.43	333.168	2.43	330.552	2.43	344.916
2.46	336.677	2.46	333.936	2.46	348.804
2.48	339.779	2.51	340.191	2.51	355.563
2.53	346.588	2.53	343.566	2.53	359.118
2.56	349.899	2.56	348.129	2.56	363.339
2.59	354.651	2.61	354.384	2.61	369.252
2.63	360.844	2.63	358.434	2.63	373.986
2.66	363.946	2.66	362.322	2.66	377.37
2.69	368.687	2.69	366.039	2.69	382.095
2.74	375.1	2.72	369.081	2.72	385.65
2.74	375.1	2.77	377.028	2.77	391.896
2.8	383.361	2.8	380.241	2.8	394.938
2.82	387.079	2.82	383.283	2.82	398.322
2.85	390.379	2.87	390.375	2.87	406.431
2.9	397.199	2.9	393.759	2.9	409.302
2.92	400.499	2.92	397.818	2.92	413.703
2.95	406.285	2.97	404.406	2.97	420.12
3	411.246	3	408.465	3	423.162
3.02	414.964	3.03	411.669	3.02	425.7
3.05	418.473	3.05	414.54	3.08	433.98
3.1	426.943	3.1	421.641	3.1	438.03
3.13	430.452	3.13	425.187	3.13	441.756
3.15	433.752	3.15	429.417	3.18	448.344
3.18	436.238	3.18	432.63	3.21	453.078
3.23	443.465	3.24	440.739	3.24	456.966
3.25	448.008	3.26	443.781	3.26	459.495
3.29	452.969	3.29	447.156	3.29	463.554
3.31	456.885	3.34	454.761	3.34	469.809
3.36	463.287	3.36	458.316	3.36	474.03
3.39	467.423	3.39	461.862	3.39	477.072
3.41	469.898	3.44	469.467	3.44	483.498
3.46	478.786	3.47	472.167	3.46	487.719
3.49	481.47	3.49	475.38	3.49	490.932
3.52	484.77	3.54	482.139	3.54	498.024
3.57	492.415	3.57	486.027	3.57	501.408
3.59	495.924	3.59	489.24	3.59	504.45
3.62	498.608	3.62	492.282	3.64	511.209
3.67	505.835	3.67	500.22	3.67	514.422
3.69	509.355	3.69	503.604	3.69	517.968
3.72	512.446	3.73	507.321	3.73	522.702
3.75	517.616	3.75	511.884	3.78	530.478
3.78	521.741	3.8	518.139	3.8	533.178
3.83	530.002	3.83	522.027	3.83	537.237
3.85	533.313	3.86	526.248	3.85	539.604
3.88	536.613	3.9	532.503	3.9	546.696
3.93	543.84	3.93	537.066	3.93	550.242
3.96	548.185	3.96	539.766	3.96	553.122
3.98	552.519	4.01	546.363	4.01	560.052
4.03	559.339	4.03	549.738	4.03	563.598
4.06	563.673	4.06	552.951	4.06	566.973
4.08	567.182	4.08	557.01	4.11	574.074
4.13	576.268	4.13	563.094	4.13	576.612
4.16	577.929	4.16	566.973	4.16	580.833
4.18	581.845	4.19	570.186	4.18	585.063
4.24	588.665	4.22	574.416	4.22	589.113
4.26	592.592	4.27	580.833	4.27	595.026
4.29	597.135	4.3	584.892	4.29	598.914
4.32	601.887	4.32	587.934	4.32	602.631
4.35	605.814	4.37	596.385	4.37	608.886
4.4	613.448	4.4	599.76	4.39	611.757
4.42	616.759	4.42	602.469	4.42	615.987
4.45	621.093	4.47	609.39	4.47	623.925
4.5	628.738	4.5	613.449	4.5	626.121
4.52	632.456	4.52	617.508	4.52	629.676
4.55	635.756	4.55	619.2	4.57	637.11
4.6	643.61	4.6	627.138	4.6	639.477
4.63	647.537	4.63	630.18	4.63	643.023
4.65	652.08	4.65	633.897	4.65	647.586
4.68	655.996	4.7	640.323	4.7	654.012
4.73	663.025	4.73	643.023	4.74	658.233
4.75	666.127	4.76	648.432	4.76	662.121
4.78	670.461	4.79	650.97	4.79	664.992
4.81	676.445	4.84	657.387	4.84	670.905
4.86	682.847	4.86	661.446	4.86	675.81
4.89	686.565	4.89	664.992	4.89	678.681
4.91	691.526	4.94	672.093	4.94	685.944
4.96	699.787	4.96	674.964	4.97	690.345
4.99	703.296	4.99	678.681	4.99	693.216
5.02	706.816	5.01	681.39	5.04	699.129
5.07	714.45	5.07	688.824	5.07	702.171
5.09	717.552	5.09	691.353	5.09	705.555
5.12	722.095	5.12	694.908	5.12	709.101
5.17	729.531	5.17	701.667	5.17	715.689
5.19	733.249	5.19	705.555	5.2	719.577
5.22	736.967	5.22	708.426	5.23	723.636
5.24	742.126	5.25	713.16	5.26	727.011
5.27	745.019	5.3	720.081	5.3	734.112
5.33	753.698	5.33	723.969	5.33	737.829
5.35	758.659	5.35	726.849	5.36	741.717
5.38	761.959	5.4	733.77	5.41	747.297
5.43	770.011	5.43	737.658	5.43	750.501
5.46	773.322	5.45	740.7	5.46	754.056
5.48	777.04	5.48	743.913	5.48	757.26
5.53	785.092	5.53	750.168	5.53	764.703
5.56	788.601	5.56	753.381	5.56	768.249
5.58	791.494	5.58	757.431	5.59	771.462
5.63	800.58	5.63	763.344	5.64	778.05
5.66	803.473	5.66	767.574	5.66	781.767
5.68	808.016	5.68	769.77	5.69	784.98
5.74	815.452	5.71	774.162	5.71	788.022
5.76	819.797	5.77	781.434	5.77	796.473
5.79	824.131	5.79	784.98	5.8	799.002
5.82	829.917	5.82	788.022	5.82	802.719
5.85	833.426	5.87	793.935	5.85	806.607
5.89	839.828	5.89	799.002	5.9	811.17
5.92	843.964	5.92	801.711	5.93	815.058
5.95	848.298	5.95	805.599	5.95	818.946
6	855.734	6	811.683	6	825.372
