# Supplementary material for: Mechanical performance of buried pipe under traffic load-internal pressure coupling action: Experimental and numerical study
Source: PLoS One. 2025 Oct 24;20(10):e0335464. doi: 10.1371/journal.pone.0335464 (PMC12551904; doi:10.1371/journal.pone.0335464)
Supplement: S1 File — (ZIP) [file pone.0335464.s001.zip › Supporting Information/fig 4.xlsx]

## Sheet: Sheet1
Particle size	Cumulative passing percentage
mm	%
0	0
0.075	3.24
0.1	5.35
0.25	16.49
0.5	40.745
1	63.4
2	75.815
5	95.7
10	100
