# Supplementary material for: Mechanical performance of buried pipe under traffic load-internal pressure coupling action: Experimental and numerical study
Source: PLoS One. 2025 Oct 24;20(10):e0335464. doi: 10.1371/journal.pone.0335464 (PMC12551904; doi:10.1371/journal.pone.0335464)
Supplement: S1 File — (ZIP) [file pone.0335464.s001.zip › Supporting Information/fig 6.xlsx]

## Sheet: Sheet1
Time	Strain
s
0	0
0.5	0
1	0
1.5	0
2	0
2.5	-1
3	-1
3.5	-1
4	-1
4.5	-1
5	0
5.5	-1
6	0
6.5	0
7	1
7.5	0
8	0
8.5	-1
9	-1
9.5	1
10	-1
10.5	0
11	0
11.5	0
12	0
12.5	0
13	-1
13.5	1
14	0
14.5	-1
15	0
15.5	-1
16	0
16.5	0
17	-1
17.5	0
18	-1
18.5	0
19	0
19.5	0
20	-1
20.5	-1
21	0
21.5	0
22	0
22.5	-1
23	0
23.5	-1
24	-1
24.5	-1
25	-1
25.5	-1
26	-1
26.5	0
27	0
27.5	-1
28	-1
28.5	-1
29	0
29.5	0
30	0
30.5	0
31	0
31.5	0
32	0
32.5	0
33	0
33.5	-1
34	0
34.5	0
35	-1
35.5	0
36	-1
36.5	-1
37	0
37.5	-1
38	0
38.5	0
39	0
39.5	-1
40	-1
40.5	0
41	-1
41.5	0
42	-2
42.5	-1
43	-1
43.5	0
44	-1
44.5	0
45	-1
45.5	-1
46	0
46.5	0
47	0
47.5	0
48	0
48.5	0
49	-2
49.5	0
50	0
50.5	-2
51	-1
51.5	-1
52	0
52.5	-1
53	0
53.5	-1
54	-2
54.5	-1
55	0
55.5	-1
56	0
56.5	-2
57	-1
57.5	-1
58	-1
58.5	-1
59	-1
59.5	-2
60	-1
60.5	0
61	-1
61.5	-2
62	-1
62.5	-1
63	0
63.5	-1
64	-2
64.5	0
65	-1
65.5	-1
66	-1
66.5	0
67	0
67.5	-1
68	0
68.5	-2
69	-1
69.5	-1
70	-1
70.5	-2
71	-2
71.5	-1
72	-2
72.5	-1
73	-2
73.5	0
74	-2
74.5	-1
75	0
75.5	-2
76	-2
76.5	-2
77	-1
77.5	-2
78	-1
78.5	-1
79	-1
79.5	-1
80	-2
80.5	0
81	-1
81.5	-1
82	0
82.5	-2
83	-2
83.5	-2
84	-1
84.5	-1
85	-2
85.5	-2
86	-1
86.5	-2
87	-1
87.5	-1
88	-1
88.5	-1
89	0
89.5	0
90	-1
90.5	-2
91	-2
91.5	-1
92	-2
92.5	-1
93	-2
93.5	-2
94	-1
94.5	-1
95	-2
95.5	-1
96	-1
96.5	-2
97	-1
97.5	-1
98	-2
98.5	-2
99	-1
99.5	-1
100	-1
100.5	-1
101	-1
101.5	-3
102	-2
102.5	-1
103	-2
103.5	-2
104	-2
104.5	-2
105	-1
105.5	-2
106	-1
106.5	-2
107	-1
107.5	-2
108	-2
108.5	-1
109	-2
109.5	-2
110	-2
110.5	-3
111	-2
111.5	-1
112	-3
112.5	-2
113	-2
113.5	-2
114	-3
114.5	-2
115	-1
115.5	-2
116	-3
116.5	-3
117	-2
117.5	-1
118	-2
118.5	-1
119	-2
119.5	-2
120	-3
120.5	-2
121	-2
121.5	-2
122	-2
122.5	-2
123	-1
123.5	-3
124	-2
124.5	-3
125	-2
125.5	-3
126	-1
126.5	-2
127	-2
127.5	-2
128	-1
128.5	-2
129	-2
129.5	-2
130	-3
130.5	-3
131	-2
131.5	-2
132	-3
132.5	-3
133	-1
133.5	-3
134	-2
134.5	-1
135	-2
135.5	-1
136	-3
136.5	-3
137	-2
137.5	-2
138	-1
138.5	-2
139	-2
139.5	-3
140	-3
140.5	-3
141	-3
141.5	-1
142	-3
142.5	-3
143	-3
143.5	-2
144	-3
144.5	-2
145	-2
145.5	-3
146	-3
146.5	-2
147	-3
147.5	-3
148	-3
148.5	-2
149	-1
149.5	-2
150	-2
150.5	-2
151	-2
151.5	-3
152	-2
152.5	-3
153	-2
153.5	-3
154	-3
154.5	-2
155	-3
155.5	-3
156	-2
156.5	-2
157	-2
157.5	-3
158	-2
158.5	-2
159	-3
159.5	-2
160	-3
160.5	-2
161	-3
161.5	-3
162	-3
162.5	-3
163	-3
163.5	-2
164	-3
164.5	-2
165	-2
165.5	-2
166	-2
166.5	-4
167	-3
167.5	-2
168	-3
168.5	-2
169	-3
169.5	-4
170	-3
170.5	-2
171	-2
171.5	-2
172	-3
172.5	-3
173	-3
173.5	-3
174	-2
174.5	-3
175	-3
175.5	-3
176	-2
176.5	-3
177	-2
177.5	-4
178	-4
178.5	-4
179	-3
179.5	-3
180	-2
180.5	-3
181	-2
181.5	-3
182	-3
182.5	-3
183	-2
183.5	-3
184	-4
184.5	-3
185	-3
185.5	-3
186	-2
186.5	-4
187	-3
187.5	-2
188	-3
188.5	-2
189	-2
189.5	-3
190	-4
190.5	-2
191	-4
191.5	-3
192	-4
192.5	-3
193	-3
193.5	-3
194	-3
194.5	-3
195	-3
195.5	-3
196	-2
196.5	-2
197	-3
197.5	-4
198	-3
198.5	-3
199	-3
199.5	-4
200	-3
200.5	-3
201	-2
201.5	-3
202	-2
202.5	-3
203	-4
203.5	-3
204	-2
204.5	-4
205	-4
205.5	-2
206	-4
206.5	-4
207	-3
207.5	-3
208	-2
208.5	-4
209	-3
209.5	-2
210	-3
210.5	-4
211	-3
211.5	-4
212	-4
212.5	-4
213	-3
213.5	-3
214	-4
214.5	-4
215	-4
215.5	-3
216	-3
216.5	-4
217	-3
217.5	-4
218	-4
218.5	-3
219	-3
219.5	-4
220	-4
220.5	-4
221	-4
221.5	-3
222	-3
222.5	-4
223	-3
223.5	-4
224	-3
224.5	-4
225	-4
225.5	-4
226	-3
226.5	-4
227	-4
227.5	-4
228	-4
228.5	-3
229	-3
229.5	-4
230	-3
230.5	-4
231	-4
231.5	-4
232	-5
232.5	-3
233	-3
233.5	-3
234	-3
234.5	-4
235	-4
235.5	-4
236	-3
236.5	-4
237	-3
237.5	-4
238	-3
238.5	-5
239	-3
239.5	-4
240	-4
240.5	-3
241	-3
241.5	-4
242	-5
242.5	-4
243	-3
243.5	-5
244	-3
244.5	-4
245	-4
245.5	-4
246	-3
246.5	-3
247	-4
247.5	-5
248	-3
248.5	-4
249	-5
249.5	-4
250	-5
250.5	-4
251	-4
251.5	-4
252	-4
252.5	-4
253	-3
253.5	-4
254	-4
254.5	-5
255	-3
255.5	-4
256	-4
256.5	-4
257	-4
257.5	-4
258	-5
258.5	-3
259	-4
259.5	-5
260	-4
260.5	-5
261	-4
261.5	-3
262	-5
262.5	-5
263	-5
263.5	-4
264	-5
264.5	-4
265	-3
265.5	-5
266	-3
266.5	-5
267	-5
267.5	-4
268	-5
268.5	-4
269	-5
269.5	-5
270	-4
270.5	-5
271	-5
271.5	-4
272	-5
272.5	-5
273	-4
273.5	-4
274	-5
274.5	-4
275	-4
275.5	-5
276	-5
276.5	-5
277	-4
277.5	-4
278	-5
278.5	-5
279	-4
279.5	-5
280	-5
280.5	-5
281	-4
281.5	-5
282	-4
282.5	-5
283	-5
283.5	-4
284	-5
284.5	-5
285	-4
285.5	-5
286	-4
286.5	-4
287	-4
287.5	-5
288	-5
288.5	-4
289	-4
289.5	-4
290	-4
290.5	-5
291	-5
291.5	-5
292	-4
292.5	-5
293	-5
293.5	-5
294	-5
294.5	-4
295	-5
295.5	-5
296	-5
296.5	-4
297	-4
297.5	-5
298	-4
298.5	-5
299	-4
299.5	-5
300	-5
300.5	-5
301	-4
301.5	-4
302	-6
302.5	-5
303	-5
303.5	-5
304	-5
304.5	-4
305	-5
305.5	-5
306	-5
306.5	-6
307	-5
307.5	-5
308	-5
308.5	-5
309	-6
309.5	-4
310	-5
310.5	-5
311	-5
311.5	-5
312	-4
312.5	-4
313	-5
313.5	-5
314	-4
314.5	-4
315	-5
315.5	-4
316	-5
316.5	-5
317	-4
317.5	-4
318	-6
318.5	-5
319	-5
319.5	-5
320	-5
320.5	-5
321	-5
321.5	-5
322	-6
322.5	-5
323	-6
323.5	-5
324	-6
324.5	-4
325	-6
325.5	-4
326	-4
326.5	-6
327	-6
327.5	-6
328	-5
328.5	-6
329	-6
329.5	-6
330	-4
330.5	-6
331	-6
331.5	-5
332	-4
332.5	-6
333	-5
333.5	-4
334	-5
334.5	-5
335	-6
335.5	-5
336	-6
336.5	-5
337	-6
337.5	-6
338	-6
338.5	-6
339	-6
339.5	-5
340	-4
340.5	-5
341	-6
341.5	-6
342	-5
342.5	-6
343	-5
343.5	-5
344	-6
344.5	-6
345	-5
345.5	-6
346	-4
346.5	-5
347	-6
347.5	-6
348	-4
348.5	-5
349	-5
349.5	-5
350	-6
350.5	-5
351	-6
351.5	-6
352	-6
352.5	-6
353	-6
353.5	-5
354	-6
354.5	-6
355	-6
355.5	-6
356	-6
356.5	-5
357	-5
357.5	-7
358	-5
358.5	-6
359	-6
359.5	-6
360	-6
360.5	-5
361	-6
361.5	-5
362	-5
362.5	-6
363	-5
363.5	-5
364	-6
364.5	-5
365	-6
365.5	-6
366	-6
366.5	-5
367	-6
367.5	-5
368	-6
368.5	-5
369	-5
369.5	-5
370	-6
370.5	-7
371	-7
371.5	-7
372	-5
372.5	-6
373	-5
373.5	-7
374	-6
374.5	-6
375	-5
375.5	-5
376	-6
376.5	-6
377	-7
377.5	-5
378	-6
378.5	-6
379	-7
379.5	-5
380	-7
380.5	-6
381	-6
381.5	-7
382	-6
382.5	-5
383	-6
383.5	-6
384	-6
384.5	-6
385	-7
385.5	-7
386	-6
386.5	-6
387	-6
387.5	-6
388	-6
388.5	-6
389	-5
389.5	-6
390	-5
390.5	-5
391	-5
391.5	-5
392	-7
392.5	-6
393	-6
393.5	-6
394	-5
394.5	-6
395	-7
395.5	-5
396	-7
396.5	-6
397	-6
397.5	-6
398	-6
398.5	-7
399	-6
399.5	-6
400	-7
400.5	-5
401	-5
401.5	-6
402	-6
402.5	-7
403	-7
403.5	-7
404	-7
404.5	-6
405	-6
405.5	-7
406	-6
406.5	-6
407	-6
407.5	-7
408	-7
408.5	-6
409	-7
409.5	-7
410	-6
410.5	-5
411	-5
411.5	-6
412	-6
412.5	-6
413	-7
413.5	-6
414	-6
414.5	-6
415	-6
415.5	-6
416	-6
416.5	-6
417	-6
417.5	-7
418	-7
418.5	-6
419	-7
419.5	-7
420	-7
420.5	-6
421	-8
421.5	-7
422	-6
422.5	-7
423	-7
423.5	-7
424	-7
424.5	-6
425	-6
425.5	-7
426	-8
426.5	-6
427	-6
427.5	-7
428	-7
428.5	-8
429	-7
429.5	-8
430	-6
430.5	-6
431	-6
431.5	-7
432	-6
432.5	-6
433	-7
433.5	-8
434	-6
434.5	-8
435	-6
435.5	-6
436	-6
436.5	-6
437	-6
437.5	-8
438	-7
438.5	-8
439	-6
439.5	-8
440	-7
440.5	-7
441	-7
441.5	-7
442	-7
442.5	-7
443	-8
443.5	-8
444	-7
444.5	-7
445	-8
445.5	-7
446	-8
446.5	-7
447	-6
447.5	-7
448	-8
448.5	-7
449	-6
449.5	-8
450	-8
450.5	-7
451	-7
451.5	-8
452	-7
452.5	-7
453	-6
453.5	-7
454	-8
454.5	-8
455	-8
455.5	-7
456	-8
456.5	-7
457	-8
457.5	-6
458	-7
458.5	-7
459	-7
459.5	-6
460	-7
460.5	-8
461	-8
461.5	-7
462	-7
462.5	-7
463	-6
463.5	-8
464	-6
464.5	-8
465	-7
465.5	-8
466	-8
466.5	-8
467	-8
467.5	-7
468	-8
468.5	-8
469	-7
469.5	-8
470	-7
470.5	-8
471	-7
471.5	-8
472	-7
472.5	-7
473	-7
473.5	-8
474	-7
474.5	-7
475	-8
475.5	-8
476	-7
476.5	-7
477	-7
477.5	-7
478	-7
478.5	-8
479	-7
479.5	-7
480	-7
480.5	-8
481	-7
481.5	-7
482	-8
482.5	-8
483	-8
483.5	-7
484	-8
484.5	-7
485	-7
485.5	-9
486	-9
486.5	-7
487	-7
487.5	-7
488	-8
488.5	-8
489	-8
489.5	-8
490	-7
490.5	-7
491	-7
491.5	-8
492	-9
492.5	-8
493	-8
493.5	-7
494	-8
494.5	-7
495	-8
495.5	-7
496	-7
496.5	-8
497	-7
497.5	-7
498	-8
498.5	-8
499	-8
499.5	-7
500	-7
500.5	-8
501	-8
501.5	-8
502	-7
502.5	-8
503	-8
503.5	-8
504	-7
504.5	-9
505	-7
505.5	-8
506	-7
506.5	-8
507	-8
507.5	-7
508	-9
508.5	-7
509	-8
509.5	-7
510	-8
510.5	-8
511	-8
511.5	-8
512	-8
512.5	-8
513	-9
513.5	-9
514	-7
514.5	-8
515	-9
515.5	-8
516	-8
516.5	-7
517	-8
517.5	-8
518	-8
518.5	-7
519	-9
519.5	-8
520	-7
520.5	-8
521	-7
521.5	-7
522	-9
522.5	-9
523	-8
523.5	-7
524	-8
524.5	-9
525	-9
525.5	-8
526	-9
526.5	-8
527	-8
527.5	-8
528	-9
528.5	-9
529	-8
529.5	-7
530	-7
530.5	-9
531	-8
531.5	-9
532	-9
532.5	-8
533	-8
533.5	-8
534	-9
534.5	-9
535	-9
535.5	-9
536	-8
536.5	-9
537	-9
537.5	-8
538	-7
538.5	-8
539	-9
539.5	-9
540	-7
540.5	-8
541	-9
541.5	-9
542	-9
542.5	-9
543	-8
543.5	-8
544	-9
544.5	-8
545	-8
545.5	-9
546	-9
546.5	-9
547	-8
547.5	-8
548	-9
548.5	-9
549	-8
549.5	-8
550	-9
550.5	-8
551	-8
551.5	-9
552	-10
552.5	-9
553	-8
553.5	-9
554	-9
554.5	-9
555	-9
555.5	-9
556	-8
556.5	-9
557	-9
557.5	-8
558	-9
558.5	-9
559	-9
559.5	-9
560	-10
560.5	-8
561	-8
561.5	-8
562	-9
562.5	-10
563	-9
563.5	-9
564	-9
564.5	-8
565	-8
565.5	-8
566	-9
566.5	-9
567	-9
567.5	-8
568	-10
568.5	-9
569	-9
569.5	-9
570	-8
570.5	-8
571	-8
571.5	-9
572	-9
572.5	-9
573	-9
573.5	-9
574	-9
574.5	-9
575	-8
575.5	-9
576	-10
576.5	-8
577	-9
577.5	-10
578	-9
578.5	-9
579	-9
579.5	-9
580	-10
580.5	-8
581	-10
581.5	-9
582	-9
582.5	-9
583	-10
583.5	-8
584	-10
584.5	-8
585	-8
585.5	-10
586	-9
586.5	-10
587	-9
587.5	-9
588	-10
588.5	-8
589	-9
589.5	-10
590	-10
590.5	-8
591	-10
591.5	-9
592	-9
592.5	-9
593	-8
593.5	-9
594	-8
594.5	-9
595	-10
595.5	-8
596	-8
596.5	-9
597	-9
597.5	-9
598	-9
598.5	-9
599	-10
599.5	-9
600	-9
600.5	-9
601	-9
601.5	-10
602	-9
602.5	-9
603	-9
603.5	-9
604	-10
604.5	-9
605	-10
605.5	-10
606	-10
606.5	-10
607	-10
607.5	-10
608	-10
608.5	-9
609	-9
609.5	-10
610	-9
610.5	-10
611	-10
611.5	-9
612	-10
612.5	-10
613	-9
613.5	-10
614	-9
614.5	-9
615	-10
615.5	-10
616	-10
616.5	-9
617	-9
617.5	-9
618	-9
618.5	-9
619	-10
619.5	-9
620	-9
620.5	-9
621	-10
621.5	-10
622	-11
622.5	-9
623	-9
623.5	-10
624	-10
624.5	-9
625	-10
625.5	-10
626	-10
626.5	-10
627	-10
627.5	-9
628	-9
628.5	-10
629	-9
629.5	-11
630	-9
630.5	-10
631	-9
631.5	-10
632	-11
632.5	-9
633	-10
633.5	-10
634	-10
634.5	-9
635	-10
635.5	-10
636	-10
636.5	-9
637	-9
637.5	-10
638	-9
638.5	-10
639	-10
639.5	-9
640	-10
640.5	-10
641	-10
641.5	-10
642	-9
642.5	-10
643	-10
643.5	-9
644	-10
644.5	-9
645	-11
645.5	-9
646	-10
646.5	-10
647	-10
647.5	-9
648	-11
648.5	-11
649	-10
649.5	-10
650	-11
650.5	-10
651	-10
651.5	-11
652	-10
652.5	-10
653	-10
653.5	-10
654	-10
654.5	-10
655	-10
655.5	-10
656	-10
656.5	-11
657	-11
657.5	-10
658	-10
658.5	-10
659	-11
659.5	-10
660	-11
660.5	-9
661	-10
661.5	-11
662	-10
662.5	-11
663	-10
663.5	-9
664	-11
664.5	-10
665	-10
665.5	-11
666	-11
666.5	-10
667	-10
667.5	-10
668	-11
668.5	-10
669	-10
669.5	-11
670	-11
670.5	-11
671	-11
671.5	-11
672	-10
672.5	-11
673	-10
673.5	-10
674	-10
674.5	-10
675	-11
675.5	-10
676	-10
676.5	-10
677	-11
677.5	-11
678	-10
678.5	-11
679	-10
679.5	-11
680	-11
680.5	-10
681	-10
681.5	-11
682	-11
682.5	-11
683	-11
683.5	-10
684	-10
684.5	-11
685	-11
685.5	-11
686	-11
686.5	-11
687	-11
687.5	-11
688	-10
688.5	-11
689	-10
689.5	-11
690	-10
690.5	-11
691	-11
691.5	-10
692	-12
692.5	-10
693	-10
693.5	-11
694	-10
694.5	-10
695	-10
695.5	-10
696	-10
696.5	-10
697	-12
697.5	-10
698	-11
698.5	-11
699	-10
699.5	-11
700	-12
700.5	-11
701	-10
701.5	-11
702	-10
702.5	-10
703	-11
703.5	-11
704	-12
704.5	-11
705	-11
705.5	-11
706	-12
706.5	-11
707	-12
707.5	-12
708	-12
708.5	-11
709	-11
709.5	-12
710	-11
710.5	-11
711	-11
711.5	-12
712	-11
712.5	-11
713	-11
713.5	-10
714	-11
714.5	-11
715	-10
715.5	-10
716	-11
716.5	-11
717	-11
717.5	-10
718	-10
718.5	-11
719	-11
719.5	-12
720	-11
720.5	-11
721	-10
721.5	-11
722	-11
722.5	-11
723	-11
723.5	-11
724	-10
724.5	-11
725	-10
725.5	-12
726	-11
726.5	-11
727	-10
727.5	-11
728	-11
728.5	-11
729	-10
729.5	-10
730	-12
730.5	-12
731	-11
731.5	-11
732	-11
732.5	-11
733	-11
733.5	-10
734	-10
734.5	-11
735	-12
735.5	-11
736	-12
736.5	-11
737	-12
737.5	-12
738	-10
738.5	-12
739	-11
739.5	-12
740	-11
740.5	-11
741	-10
741.5	-12
742	-12
742.5	-11
743	-12
743.5	-10
744	-11
744.5	-12
745	-12
745.5	-12
746	-11
746.5	-11
747	-12
747.5	-12
748	-11
748.5	-12
749	-11
749.5	-11
750	-12
750.5	-12
751	-12
751.5	-11
752	-12
752.5	-12
753	-11
753.5	-11
754	-11
754.5	-11
755	-11
755.5	-12
756	-12
756.5	-12
757	-12
757.5	-11
758	-11
758.5	-11
759	-12
759.5	-12
760	-14
760.5	-11
761	-12
761.5	-11
762	-12
762.5	-11
763	-12
763.5	-12
764	-12
764.5	-11
765	-12
765.5	-11
766	-11
766.5	-14
767	-12
767.5	-12
768	-12
768.5	-12
769	-12
769.5	-12
770	-12
770.5	-11
771	-14
771.5	-14
772	-12
772.5	-11
773	-12
773.5	-12
774	-14
774.5	-12
775	-11
775.5	-12
776	-11
776.5	-12
777	-12
777.5	-11
778	-12
778.5	-12
779	-12
779.5	-12
780	-12
780.5	-11
781	-14
781.5	-12
782	-11
782.5	-12
783	-12
783.5	-14
784	-11
784.5	-12
785	-14
785.5	-12
786	-12
786.5	-14
787	-12
787.5	-11
788	-14
788.5	-12
789	-14
789.5	-14
790	-12
790.5	-14
791	-12
791.5	-14
792	-11
792.5	-14
793	-11
793.5	-12
794	-14
794.5	-12
795	-14
795.5	-12
796	-11
796.5	-12
797	-12
797.5	-12
798	-12
798.5	-14
799	-14
799.5	-14
800	-12
800.5	-14
801	-11
801.5	-12
802	-14
802.5	-11
803	-14
803.5	-14
804	-12
804.5	-12
805	-14
805.5	-14
806	-14
806.5	-14
807	-12
807.5	-14
808	-12
808.5	-11
809	-11
809.5	-14
810	-14
810.5	-12
811	-12
811.5	-14
812	-12
812.5	-14
813	-14
813.5	-12
814	-14
814.5	-12
815	-12
815.5	-12
816	-14
816.5	-14
817	-14
817.5	-12
818	-12
818.5	-14
819	-14
819.5	-12
820	-12
820.5	-12
821	-14
821.5	-12
822	-12
822.5	-14
823	-14
823.5	-14
824	-12
824.5	-14
825	-14
825.5	-12
826	-14
826.5	-12
827	-14
827.5	-14
828	-12
828.5	-15
829	-15
829.5	-14
830	-12
830.5	-12
831	-15
831.5	-14
832	-14
832.5	-14
833	-12
833.5	-12
834	-12
834.5	-14
835	-14
835.5	-14
836	-14
836.5	-12
837	-15
837.5	-12
838	-15
838.5	-14
839	-14
839.5	-12
840	-12
840.5	-14
841	-14
841.5	-15
842	-12
842.5	-14
843	-12
843.5	-14
844	-12
844.5	-14
845	-12
845.5	-15
846	-12
846.5	-14
847	-14
847.5	-15
848	-14
848.5	-14
849	-15
849.5	-14
850	-14
850.5	-14
851	-14
851.5	-14
852	-14
852.5	-15
853	-12
853.5	-14
854	-15
854.5	-14
855	-14
855.5	-15
856	-14
856.5	-12
857	-12
857.5	-15
858	-14
858.5	-14
859	-14
859.5	-12
860	-14
860.5	-12
861	-14
861.5	-14
862	-12
862.5	-15
863	-14
863.5	-14
864	-15
864.5	-14
865	-15
865.5	-15
866	-12
866.5	-12
867	-12
867.5	-12
868	-12
868.5	-14
869	-12
869.5	-15
870	-14
870.5	-14
871	-14
871.5	-12
872	-12
872.5	-14
873	-14
873.5	-14
874	-15
874.5	-15
875	-15
875.5	-14
876	-15
876.5	-14
877	-15
877.5	-12
878	-14
878.5	-14
879	-14
879.5	-15
880	-14
880.5	-15
881	-14
881.5	-14
882	-14
882.5	-15
883	-14
883.5	-15
884	-15
884.5	-14
885	-14
885.5	-14
886	-15
886.5	-15
887	-15
887.5	-14
888	-15
888.5	-15
889	-14
889.5	-15
890	-14
890.5	-14
891	-15
891.5	-14
892	-15
892.5	-14
893	-15
893.5	-14
894	-14
894.5	-15
895	-14
895.5	-14
896	-15
896.5	-15
897	-14
897.5	-15
898	-14
898.5	-14
899	-15
899.5	-14
900	-14
900.5	-14
901	-14
901.5	-14
902	-15
902.5	-15
903	-16
903.5	-15
904	-15
904.5	-14
905	-15
905.5	-14
906	-16
906.5	-15
907	-15
907.5	-15
908	-15
908.5	-15
909	-14
909.5	-15
910	-15
910.5	-15
911	-14
911.5	-15
912	-15
912.5	-14
913	-14
913.5	-15
914	-15
914.5	-15
915	-15
915.5	-15
916	-16
916.5	-15
917	-14
917.5	-16
918	-16
918.5	-14
919	-14
919.5	-15
920	-15
920.5	-15
921	-15
921.5	-15
922	-14
922.5	-14
923	-15
923.5	-15
924	-15
924.5	-15
925	-16
925.5	-14
926	-15
926.5	-16
927	-16
927.5	-16
928	-15
928.5	-15
929	-15
929.5	-15
930	-16
930.5	-15
931	-15
931.5	-16
932	-14
932.5	-16
933	-15
933.5	-14
934	-15
934.5	-16
935	-15
935.5	-16
936	-14
936.5	-14
937	-16
937.5	-15
938	-16
938.5	-15
939	-14
939.5	-16
940	-15
940.5	-16
941	-15
941.5	-16
942	-15
942.5	-16
943	-16
943.5	-15
944	-16
944.5	-16
945	-16
945.5	-15
946	-15
946.5	-16
947	-16
947.5	-16
948	-16
948.5	-15
949	-15
949.5	-16
950	-15
950.5	-15
951	-15
951.5	-16
952	-15
952.5	-16
953	-16
953.5	-15
954	-15
954.5	-14
955	-15
955.5	-16
956	-15
956.5	-15
957	-15
957.5	-15
958	-16
958.5	-16
959	-15
959.5	-16
960	-16
960.5	-15
961	-16
961.5	-15
962	-16
962.5	-16
963	-15
963.5	-16
964	-16
964.5	-16
965	-15
965.5	-16
966	-16
966.5	-15
967	-16
967.5	-16
968	-15
968.5	-15
969	-16
969.5	-16
970	-16
970.5	-16
971	-16
971.5	-16
972	-15
972.5	-15
973	-15
973.5	-16
974	-17
974.5	-16
975	-16
975.5	-15
976	-17
976.5	-16
977	-17
977.5	-17
978	-16
978.5	-15
979	-16
979.5	-15
980	-17
980.5	-17
981	-17
981.5	-16
982	-16
982.5	-16
983	-16
983.5	-16
984	-16
984.5	-17
985	-16
985.5	-16
986	-16
986.5	-16
987	-16
987.5	-16
988	-17
988.5	-15
989	-16
989.5	-17
990	-17
990.5	-17
991	-16
991.5	-16
992	-17
992.5	-16
993	-17
993.5	-17
994	-17
994.5	-16
995	-15
995.5	-17
996	-16
996.5	-17
997	-15
997.5	-16
998	-15
998.5	-17
[truncated: 17,256 more rows]
